# Supplementary material for: Monocyte Distribution Width and Composite Biomarker Assessment for Prognostic Stratification of Sepsis in the Intensive Care Unit
Source: Biomedicines. 2026 Mar 30;14(4):787. doi: 10.3390/biomedicines14040787 (PMC13113765; doi:10.3390/biomedicines14040787)
Supplement: Supplementary file 1 [file biomedicines-14-00787-s001.zip]

Archive with 1 entries (1 files):
- biomedicines-4186491-supplementary.pdf
